# Supplementary material for: Faecal Microbiota in Infants and Young Children with Functional Gastrointestinal Disorders: A Systematic Review
Source: Nutrients. 2022 Feb 25;14(5):974. doi: 10.3390/nu14050974 (PMC8912645; doi:10.3390/nu14050974)
Supplement: Supplementary file 1 [file nutrients-14-00974-s001.zip]

Archive with 2 entries (2 files):
- Table S1 Data extraction table systematic review FGID microbiota.xlsx
- Table S2 Demographics of participants studies included in this systematic review.xlsx
