# Supplementary material for: Faecal Microbiota in Infants and Young Children with Functional Gastrointestinal Disorders: A Systematic Review
Source: Nutrients. 2022 Feb 25;14(5):974. doi: 10.3390/nu14050974 (PMC8912645; doi:10.3390/nu14050974)
Supplement: Supplementary file 1 [file nutrients-14-00974-s001.zip › Table S1 Data extraction table systematic review FGID microbiota.xlsx]

## Sheet: Table S1
Ref [#]	Author (year)	QAS (%)	Method/Design	Participant characteristics	Diagnostic criteria used	GI-related measures included			Method of stool sampling	Method of analysis of faecal microbiota	Reported findings				Main discussion points/ comments	Study sponsor	Footnotes table
						Microbiota	Metabolites	Markers of inflammation			Microbiota	Metabolites	Markers of inflammation	Correlations
INFANTILE COLIC
[27]	Aparicio et al. (2020)	48.8095	Cross-sectional (pilot)	n=30 mother-infant pairs No dietary interventions in the mother infants: GI disorders (n=12 colic, n=5 CMPA, n=5 proctocolitis) or healthy controls (n=8) Colic group: <4 months of age exclusively breastfeeding 5 male, 7 female n=11 vaginal delivery	Colic: paroxysms of irritability, restlessness or crying at least 3 h/day and at least 3 days/week, that begin and end without apparent cause in an infant during the first 4 months with good general condition and good weight gain.	Fecal microbiota (and microbiota in breastmilk).	n/a	Immunological parameters (IL-1b, IL-2, IL-5, IL-6, IL-8, IL-10, IL-12, IL-17, IFNy, GCSF, GMCSF, MCP-1, MIP-1b, TNF-a); assessed by multiplexed immunoassays.	Not reported.	Approximately 1g was used for DNA extraction, which was diluted in 22uL nuclease-free water and stored at -20C until further analysis. Metataxonomic sequencing of the 16S rDNA gene through the MiSeq system.	Most abundant genus in all fecal samples was Bifidobacterium. Colic group: Bifidobacteria were present in faeces of all 12 infants, median 62.10% (IQR: 39.57-88.63); other genera observed in this group include veillonella (n=9), streptococcus (n=11; 1.36 (0.46-2.79), lactobacillus, Bacteroidetes, enterococcus, Escherichia-shigella (all n=8), and klebsiella, collinsella and erysipelatoclostridium …	n/a	IL-12, IL-2, IL-17 and IL-5 were present in all the fecal samples, and IL-1b, IL-6, IL-8, IL-10, GCSF, GMCSF, MIP1B and TNF-a were detected in more than 50% of them. Median (IQR) IL-7 concentration in faeces of infants with colic and controls that were 8.60 (8.60–35.90) ng/L and 86.30 (74.00–100.37) ng/L, respectively.	n/a	The paper focussed mainly on CMPA vs others.	Spanish Ministry of Economy and Competitiveness; grant number AGL2016-75476-R
[26]	de Weerth et al. (2013)	54.7619	Cross-sectional (first 100 days of life)	n=12 infants with colic 7 male, 5 female n=10 natural birth, n=1 vacuum pump, n=1 caesarean n=5 home delivery, n=7 hospital n=8 centre-based childcare n=12 controls 8 male, 4 female n=11 natural birth, n=1 vacuum pump n=4 home delivery, n=8 hospital n=5 center-based childcare term infants, with uncomplicated, singleton pregnancies normal 5min infant Apgar score (=>7)	Modified Wessel’s criteria for colic: crying for an average of >180 minutes per day over 4 (study-diary) days.	Fecal microbiota, stability and diversity. Four samples were collected in the first month of life at 2 (the meconium sample), 7, 14, and 28 days and 5 samples were collected at 3 to 5 months of age.	n/a	n/a	Fecal samples were collected by the parents at home, stored at -20°C and transported in coolers with freezing cartridges/dry ice.	Microbial DNA (16S rRNA) was extracted from fecal samples and hybridized to a phylogenetic microarray (Human Intestinal Tract Chip (HITChip)). Quantification of total bacteria was done by qPCR.	Bacteroidetes were lower in infants with colic compared to controls. Proteobacteria (including bacterial groups related to E. coli, Enterobacter aerogenes, Pseudomonas, or Yersinia) were significantly increased in infants with colic (more than doubled relative abundance after 2 weeks). Bifidobacteria and Lactobacilli (including bacteria related to Lactobacillus gasseri and Lactobacillus plantarum…	n/a	n/a	n/a	Results indicate the presence of microbial signatures in the first weeks of life in infants who later develop colic.	Supported by the Netherlands Organization for Scientific Research (NWO) by a personal Vidi grant to Dr de Weerth (grant 452-04-320) and an unrestricted Spinoza Award to Dr de Vos.	* bacterial evenness = how similar the amounts of the different bacterial groups in the samples are ** bacterial richness = the number of different species found in the samples
[22]	Korpela et al. (2020)	66.6667	Population based cohort	n=212 consecutive term or near term new-born infants 114 male, 98 female n=172 vaginal delivery n=61* received antibiotics during delivery birth weight(g): 3555 (±495) n=155 breastfeeding (exclusively and mixed) duration of exclusive breastfeeding (months): 3.8 (0-6.5) child's use of probiotics: regular (48)/infrequent (48)/during antimicrobials (9) n=19 developed infantile colic *cefuroxime (n=3…	Crying for 3h/day for 3 days/week for ≥3 weeks.	Fecal microbiota (first stool).	n/a	n/a	Midwives collected the first-pass meconium samples from the diapers of the new-borns. The samples were retained in a refrigerator (+4°C to +8°C) for a maximum of 24 h, then frozen at <−22°C, before being transferred for analysis.	DNA was extracted from the stool samples using the QIA symphony DSP DNA Mini Kit; primers F519 and R926 were used to amplify a portion of the 16S RNA. Analysis was done with PCRs; Ion Torrent sequences were processed and analysed with QIIME 1.9.0; Principal coordinates analysis (PCoA) was also performed with QIIME based on the phylogenetic distances between samples, using weighted UniFrac metrics…	The new-borns who later developed infantile colic (n=19) had a lower relative abundance of the genus Lactobacillus (0.54% [SD 1.1, 95%CI 0.02-1.1] vs. 4.6% [1.5, 2.1-7.1]; p=0.04) and the phylum Firmicutes (27% [30, 13-41] vs. 46% [32, 40-52]; p=0.008) in the first stool than those who remained healthy (n=139). The differences in the relative abundance of main phyla and genera between the infants…	n/a	n/a	n/a	Delivery mode or exposure to antimicrobials during delivery had no effect on the composition of the first-pass meconium.	Paediatric Research Foundation, Finland; Academy of Finland; Juho Vainio Foundation, Finland; Alma och K.A. Snellman Stiftelsen, Finland; UniOGS Graduate School, University of Oulu, Finland; and Emil Aaltonen Foundation, Finland
[25]	Pärtty et al. (2017)	55.9524	Subsample of double-blind RCT: baseline data	n=28 term infants with colic 12 male, 16 female aged 36 (±10) days n=23 vaginal delivery birth weight (g): 3410 (±481) birth length (cm): 51 (±2) n=24 breastfeeding (n=11 exclusively) n=14 perinatal antibiotic exposure Apgar score at 5 min: 9 (0.7) n=5 infections during the 1st mo of life n=3 antibiotics use during the 1st mo of life n=4 use of probiotics during the 1st mo of life n=12 healthy ma…	Paroxysmal, unsoothable crying at least 3 hours per day for 3 days per week according to written accounts in the Baby Day Diary.	Fecal microbiota (secondary outcome).	n/a	Cytokines interleukin 1b (IL-1b); IL-6; IL-10; tumor necrosis factor a (TNF-a); interferon g (IFNg; chemokines IL-8; monocyte chemotactic protein-1 (MCP-1); macrophage inflammatory protein 1b (MIP-1b) and chemokine (C-X-C motif) ligand 16; and intestinal fatty acid–binding protein and zonulin.	At enrolment, before the intervention, a fecal sample was taken from the diapers of the infants with colic and immediately frozen to –20°C and delivered within 24 hours to the study clinic in which they were stored at –70°C until analysed.	Samples were pre-treated and DNA was extracted using the InviMag Stool DNA kit and the automated King-Fisher DNA extraction system; samples were stored at -20C until analysed. Samples were analysed using qPCR and detection and PCR amplification were performed with an ABI PRISM 7300-PCR sequence detection system.	Only correlations with inflammatory markers reported.	n/a	Infants with colic had increased concentrations of (chemokines) IL-8, MCP-1, and MIP-1b in serum as compared with healthy children. All the other immunological biomarkers were comparable between the groups.	Fecal levels of C. leptum correlated negatively with the proinflammatory markers MCP-1 (r=-0.44, p=0.02), MIP-1b (r=-0.43, p=0.02), and TNF-a (r=-0.38, p=0.04). In addition, C. coccoides group levels correlated negatively with MCP-1 (r=-0.43, p=0.02) and B. breve levels positively with chemokine (C-X-C motif) ligand 16 (r=0.38, p=0.04).	In addition to gut microbiota alterations, colic in infants is associated with low-grade systemic inflammation.	Foundation for Paediatric Research (Finland), an EVO grant from Turku University Hospital (Finland), and the Juho Vainio Foundation (Finland). The Mead Johnson Nutrition Company USA covered the costs of the probiotic products and provided the hydrolysed formulas.	*authors referred to fecal microbiota as intestinal microbiota Intestinal fatty-acid binding protein = a biomarker for enterocyte damage zonulin = a biomarker of intestinal permeability
[23]	Pham et al. (2017)	54.7619	Cross-sectional	40 healthy (8 colicky), term infants normal birth weight (female: 2.7–5.0 kg; male: 2.9–5.2 kg) 18 male, 22 female n=11 c-section n=8 colicky infants (n=2 at 2 weeks, n=1 at 1 month, n=4 at 2 months, n=1 both 2 weeks and 1 month)	Rome III diagnostic criteria.	Fecal microbiota.	Lactose, glucose, lactate, and SCFA (acetate, propionate, and butyrate) were determined in fecal water as well as culture supernatant by using HPLC.	n/a	Fresh infant fecal samples were collected at 2 weeks, 1 month, 3 months, and 6 months of life. Samples were transported within 8 h at 4 °C under anaerobiosis until processing at the laboratory. Fecal aliquots were immediately cultured, while further aliquots were stored at −80°C prior to analysis.	Liquid media were boiled, flushed with 100% O2-free CO2, dispensed into CO2-flushed Hungate tubes, sealed with butyl rubber septa (Bellco Glass, Vineland, USA) and autoclaved before use. The total anaerobes, LUB-SRB, and LUB non-SRB communities were enumerated using the most probable number estimation as described earlier. LUB were isolated by plating on selective media. DNA extraction, followed …	Infants crying >1h/day had increased lactate-utilizing non-sulphate-reducing bacteria (LUB non-SRB) H2-producing bacteria, such as Veillonella and E. hallii. A significantly lower non-SRB/ SRB ratio was detected at 3 months (p<0.05) in infants who cried less than 1 h/d. Colicky infants harboured higher numbers of E. hallii at 2 weeks. A large inter-individual variability was observed for taxonomi…	There was no difference in metabolic profiles between colicky and non-colicky groups. The colicky twin showed 2-fold higher fecal lactate concentrations at 2 and 3 months (101.9 mM and 43.0 mM, respectively) compared to the non-colicky infant (40.7 mM and 21.8 mM, respectively). In contrast, high formate and acetate was detected in the faeces of the non-colicky twin.	n/a	Positive correlations were found between crying hours and flatulence, stomach cramps, and Rome III colic (p<0.001) . Flatulence was strongly correlated with cramps and colic criteria 1 (p<0.001).	Results suggest that an imbalance in the colonization of LUB H2-producing and -utilizing bacteria can lead to accumulation of H2, which contributes to a high prevalence of flatulence and colonic pain in the first months of life. The main intermediate metabolite in the infant gut is lactate, which causes acidosis, neurotoxicity, and cardiac arrhythmia when it accumulates in the gut. The lack of si…	n/a
[32]	Rhoads et al. (2009)	48.8	Cross-sectional	n=36 term infants n=19 infants with colic 9 male, 9 female aged 7.05±0.62 weeks birth: 84% vaginal n=3 twins feeding: 26% breastfed 52% cow's milk formula 1% soy milk formula 11% casein hydrolysate n=17 controls 10 male, 7 female aged 8.33±0.96 weeks birth: 82% vaginal n=3 twins feeding: 39% breastfed 47% cow's milk formula 6% soy milk formula 12% casein hydrolysate	Crying and fussing >3 h/day for at least 3 days/week (Barr diary).	Fecal microbiota.	Breath hydrogen, methane, and carbon dioxide levels.	Fecal calprotectin. Plasma levels of IL-1b, IL-2, IL-10, and TNF-a, tissue inhibitor of metalloproteinase-1, osteoprotegerin, and plasma tumor necrosis factor–like weak inducer of apoptosis (TWEAK).	Stool specimens were collected in screw-capped plastic containers. Three aliquots of stool were collected, frozen at -70*, and shipped on dry ice.	DNA was extracted from stool samples and PCR amplified using of a segment of the16S rRNA gene. Denaturing gradient gel electrophoresis (DGGE) and sequence analysis were used to identify bacteria in the stool specimens.	Only 5 operational taxonomic units (OTU) were found in >20% of patients; these include the Bifidobacterium longum (B longum), Escherichia coli (E coli)/ Shigella/Enterobacter, Enterobacter/Pantoea, K pneumoniae, and the Streptococcus thermophilus Lower diversity of bacteria in colicky versus control infants. Klebsiella species were detected in more colic patients than control patients (8/18 vs 1/…	50% colicky infants had high fasting breath H2 >20 ppm, but 25% of control infants also had a high fasting breath hydrogen.	Fecal calprotectin levels were approximately 2-fold higher in infants with colic than that in control infants (413±71 vs 197±46 mg/g, p=.042).	Crying in colicky infants was correlated with pre-prandial breath hydrogen: 6 of 7 with high pre-prandial breath H2 cried excessively, with a mean of 465 minutes per day.	Elevated breath hydrogen level both before and after formula in infants with colic is interpreted to reflect excessive fermentation of dietary carbohydrates by fecal flora. Beneficial phylotypes, such as lactic acid bacteria and Bifidobacteria, may facilitate disaccharide hydrolysis (and reduce colonic hydrogen production) via elaboration of microbial b-galactosidase, which could lower breath hyd…	BioGaia
[34]	Rhoads et al. (2018)	56	Case-control (nested)	37 infants with colic and 28 without colic Aged 21-90 days Male/Female: Control (20/8); Colic (27/10) Age (days): Control 72(37-81), Colic 46 (34-60);	Wessel's criteria (Barr diary).	99.99% most abundant OTUs, which reduced the data to 5 phyla: Actinobacteria, Bacteroidetes, Firmicutes, Proteobacteria, and Verrucomicrobia.	n/a	Calprotectin: Stools were processed and analysed according to manufacturer’s protocol by fecal calprotectin enzyme-linked immunosorbent assay kit.	Parents collected a stool sample within 48 hours of the visit. Stools were subdivided and stored at −80°C.	DNA was extracted using the QIAamp DNA Stool Mini Kit; The16S rDNA hypervariable region V4 was amplified by polymerase chain reaction using gene-specific primers with Illumina adaptors: 515F GTGCCAGCMGCCGCGGTAA and 805R GGACTACHVGGGTWTCTAA. Taxonomic identification and analysis of the V4 16S rRNA.	Gut bacterial alpha richness— as measured by number of species—was significantly higher in colic (P = .025); however, both Shannon and Simpson diversity indexes were not significantly different in infants with colic compared with controls. Very high sample-to-sample variability. The stools of colicky babies were characterized by a significant decrease in the relative abundance of Actinobacteria (…	n/a	Association of calprotectin with colic (P < .001), but not with milk source.	Crying/fussing time was the determinant for the classification of colic and was associated with fecal calprotectin. Alpha diversity was significantly affected by mode of feeding, with the greatest diversity in exclusively formula-fed babies and the lowest in breastfed controls. Fecal calprotectin was the important factor for the classification as colicky of control.	Fecal calprotectin is associated with colic regardless of a type of feeding.	National Institutes of Health Texas
[28]	Savino et al. (2004)	51.1905	Cross-sectional	71 colicky (42) and non- colicky (29) breastfed infants, aged 15–60 d; Delivery (vaginal/caesarean): Colicky 25/17, Healthy 16/13; no significant differences between birth weight, number of siblings, age, type of delivery.	Wessel’s criteria.	Lactobacilli, Clostridia, Gram-negative anaerobes and Enterobacteriaceae; Enterococci, total aerobic bacteria; and Gram-negative anaerobes.	n/a	n/a		stool samples were cultured on several selective media to detect lactobacilli, clostridia, Gram-negative anaerobes and Enterobacteriaceae and staining plus microscopic examination	Gram negative bacteria more represented in colicky infants (9 positive in controls and 24 positive in colicky infants; p = 0.055) Lactobacilli, more frequent in healthy infants (3 positive among controls and 8 positive in colicky; p = 0.044). Mean abundance of lactobacilli was lower in colicky (1.26 ± 2.67 SD in colicky infants versus 2.89 ± 3.48 SD in non-colicky infants; p = 0.029). No differen…	n/a	n/a	n/a	The main differences found in lactobacilli were less common in colicky infants than in controls as previously observed in atopic children. Infants with colic have an altered intestinal microflora deficient in lactobacilli; this could lead to an immaturity of the gut barrier and to aberrant antigen transfer and immune responses, thus explaining in- creased vulnerability to the breaking down of ora…	n/a
[29]	Savino et al. (2009)	60.7143	Cross-sectional	41 colicky and 39 healthy breastfed infants; aged between 4 and 16 weeks, adequate-for- gestational age, with a birth weight between 2500 and 4000 g, who were growing normally. Gender M/F: colicky 25/16, healthy 17/22; Delivery (vaginal/caesarean) colicky 25/16, healthy 21/18; family history of atopy (yes/no): colicky 18/23, healthy 19/20	According to the Wessel criteria: infants had at least 3 episodes of unexplained full-force crying lasting more than 3h/day on at least 3 days/week.	Intestinal coliform species.	gas-forming capability assessed in Luria-Bertani broth and ⁄or in Lauryl sulphate tryptose broth containing lactose	n/a	Coliform strains were isolated by homogenizing fresh samples (10%, wt ⁄vol) with sterile saline (0.9% NaCl).	Two molecular identification methods (PCR with specific primers and an Automated Ribotyping method) and a biochemical characterization technique (API System). PCR with species-specific primers, strain-specific Automated Ribotyping and the API-50E kit for Enterobacteriaceae to identify the most frequent strains.	Enterobacteriaceae numbers were significantly greater in colicky (6.04 (2.00–8.76) log10 CFU ⁄g faeces) vs. control infants (4.47 (1.00–8.08) log10 CFU ⁄g faeces (p=.026)). The total count of coliform colonies was significantly higher (p=.004) in the colicky infants (6.00 [3.00–8.74] log10 CFU ⁄g faeces) than controls (5.07 [2.00–7.95] log10 CFU ⁄g faeces). E. coli was the most frequent species i…	Strong gas production from lactose was associated with all strains of coliform bacteria isolated from colicky and healthy infants.	n/a	n/a	E. coli may contribute to colonic fermentation and consequently to excessive intra-intestinal air load, aerophagia and pain. Furthermore, E. coli and the other isolated coliform species could affect the production of cytokines by antigen-presenting cells, thereby affecting T-cell differentiation and could increase the permeability of the intestinal barrier leading to sensitization.	Research Grant from the Ministero dell’Universita` e della Ricerca Scientifica e Tecnologica and the University of Bologna 2007. CONFLICT
[30]	Savino et al. (2011)	61.9048	Cross-sectional	45 colicky and 42 control infants breastfed, otherwise healthy aged 4 to 12 weeks adequate for gestational age birth weight (2500-4000g)	Wessel's criteria: at least three episodes of unexplained full-force crying lasting for more than 3h/day, on at least 3 days/week.	Enterobacteriaceae, Lactobacillus.	The gas-forming capability of the strains isolated from stool samples was assessed in Lauryl sulphate tryptose broth containing lactose (10 g/L) as the sole carbon source. After inoculum and incubation for 24-48 h at 37°C, bacterial cultures were examined for the presence of gas bubbles in the medium [17].	n/a	5-10 g faeces were collected from both colicky and non-colicky infants, stored at - 80°C immediately	Saline dilutions were plated on selective media (for enteric bacteria as a test for coliform organisms); All colonies were counted and counts expressed as log10 colony-forming units (CFU) per g of faeces. Each isolated strain was sub-cultured and identified by PCR followed by sequencing of 16S and 23S rDNA regions	Colicky infants had significantly more coliforms: 5.98 (2.00-8.76) log10 CFU/g of faeces vs. 3.90 (2.50-7.10) log10 CFU/g of faeces. In colicky infants following coliforms were identified : Escherichia coli, Klebsiella oxytoca, Klebsiella pneumoniae, Enterococcus faecalis, Enterobacter aerogenes, and Enterobacter cloacae	All isolated strains from colicky infants were found to produce gas from lactose	n/a	n/a	Coliform growth and carbohydrate fermentation affect ammonia absorption and urea nitrogen recycling and excretion. DSM 20074 and L. plantarum MB 456, were able to inhibit the growth of gas-forming coliforms belonging to the different species isolated from colicky infants.	n/a
[31]	Savino et al. (2017)	66.6667	Cross-sectional	infants with colic (n=38) and without (n=39) colic healthy formula-fed infants under 16 weeks of age birth weight of between 2,500 and 4,000g	Wessel criteria: at least three episodes of unexplained full-force crying lasting for more than three hours a day, on at least three days a week, according to the Wessel criteria.	Total bacteria, Bifidobacteria, lactic acid bacteria (LAB) and coliforms.	The pH and faecal ammonia	n/a	About 10-15g of faecal samples were collected from each subject, directly from the diaper or anus, and immediately stored at - 20°C.	The FISH enumeration of total bacteria, Bifidobacterium, Lactobacillus-Enterococcus group and Escherichia coli group (Enterobacteriaceae) was based on the procedure developed by Harmsen with help of commercial kits for quantification of total bacteria, Bifidobacterium, Lactobacillus-Enterococcus group (LAB), and Escherichia coli group (Enterobacteriaceae).	Total bacteria were significantly higher (p< 0.05) in the faeces of the formula-fed control infants compared with the infants with colic (3.4E10 and 1.8E10 cell/g, respectively), Bifidobacteria and LAB did not significantly differ between the two cohorts, both in their counts and relative abundance. No difference in counts of coliform bacteria, but the relative abundance was significantly higher …	Similar pH values of 6.0 in colicky and 6.3 in healthy infants. The faecal ammonia concentration was significantly lower in the control group than in the group with colic (p<.05), at 216 and 483 µg/g, respectively.	n/a	n/a	Faecal ammonia and Enterobacteriaceae were significantly higher in infants with colic. Total bacteria were significantly higher in the faeces of the 39 controls. Infants with colic were more frequently colonised with gas-forming bacteria (e.g. coliforms, during) than the age-matched controls. They ferment both carbohydrates and proteins, resulting in gas formation at 35-37°C. Infants with colic p…	No specific funding
[24]	Savino et al. (2018)	70.2381	Double-blind RCT: baseline data	60 otherwise healthy infants with colic 26 male, 34 female birth weight 2500-4000g exclusively (n=50) or predominantly breastfed (n=10) aged 47 (±25) days 27 healthy controls	Modified Wessel's criteria.	E coli, Lactobacillus, Bifidobacteria, and total bacteria.	n/a	Calprotectin, and ROR-y (Th17 cell marker) and FOXP3 (Treg marker) messenger RNA (mRNA) expression levels and their ratio.	Fecal samples were collected on the first day of hospitalization and frozen at -80°C.	Total RNA was extracted from 200uL of blood as previously described by Bergallo et al. Relative quantification of the mRNA expression levels of the selected genes was achieved using TaqMan amplification and normalization to the reference gene glyceraldehyde-3-phosphate dehydrogenase with the ABI PRISM 7500 real-time system.	The absolute number and percentage of E. coli had medians of 266.1 genome/mg faces (IQR = 18.28) and 2.91% (IQR = 15.54), respectively, in the colic group, whereas in the healthy control group, the median E. coli concentration was 66.15 genome/ mg faeces (IQR = 1238.75), and the median percentage was 0.40% (IQR = 4.23). There were significant differences in the absolute number (p=.0193) and the p…	n/a	No significant difference in the RoR-y/FOXP3 mRNA ratio was observed between groups. The children with infantile colic had a higher median fecal calprotectin concentrations (500 ug/g [IQR = 415] vs 145 ug/g [IQR = 106] in the healthy group [p<.0001]).	The average crying time per day (minutes/day) was significantly lower in the healthy group than in the colic group (55.2 minutes/day [IQR = 71)] vs 299.66 minutes/day [IQR = 115], [p=.015]).	Significant increases in the absolute numbers and the percentages of gas producing E. coli in colicky children comparing to healthy controls. E. coli is a potential producer of inflammatory lipopolysaccharide, which may be associated with the inflammation present in infants with colic. Infants with colic presented with significantly higher levels of fecal calprotectin.	Noos srl Roma (Italy)
FUNCTIONAL CONSTIPATION
[21]	de Moraes et al. (2016)	45.2381	Cross-sectional	n=39 constipated infants and young children aged 6-<36 mo (16.7±8.3) 15 female, 24 male n=12 vaginal, n=27 caesarean delivery n=3 premature n=28 (71.8%) family history of constipation breastfeeding duration median 120 (60Q1-240Q3) days n=40 non-constipated infants/young children aged 6-<36 mo (15.6±6.7) 21 female, 19 male n=21 vaginal, n=19 caesarean delivery n=3 premature n=17 (42.5%) family his…	Rome III diagnostic criteria.	Eubacteria (total bacteria), Lactobacillus spp., Bifidobacterium spp.	n/a	n/a	A stool sample was collected from each child and placed in a sterile polypropylene container. The stool samples were transported in ice filled coolers and stored in a freezer at −18°C until analysis.	The fecal microbiota of the stool samples was analysed by real-time polymerase chain reaction (PCR) using the fluorophore SYBR® Green.	Constipated children had a smaller concentration of Lactobacillus per milligram of stool (p=.015) than non-constipated children, but the concentration of Bifidobacterium per milligram of stool did not differ (p=.323).	n/a	n/a	n/a	Children with chronic constipation had a smaller concentration of Lactobacillus in their stools. Contributing factors seem to be dairy consumption), mode of delivery (caesarean), a family history of constipation, and early weaning.	CNPq (scholarship)

## Sheet: Abbreviations
Abbreviation	Meaning
CFU(s)	colony forming unit(s)
CMPA	cow's mlk protein allergy
FISH	fluorescence in situ hybridization
GCSF	granulocyte colony-stimulating factor
GI	gastro-intestinal
GMCSF	granulocyte macrophage colony-stimulating factor
HITChip	Human Intestinal Tract Chip
HPLC	high-performance liquid chromatography
IFNy	interferon-gamma
IL-10	interleukin-10
IL-12	interleukin-12
IL-12p70	IL-12
IL-17	interleukin-17
IL-1b	interleukin-1 beta
IL-2	interleukin-2
IL-5	interleukin-5
IL-6	interleukin-6
IL-8	interleukin-8
IQR	inter quartile range
LUB	lactate-utilizing bacteria
LUB non-SRB	lactate-utilizing non-sulfate-reducing bacteria
LUB-SRB	lactate-utilizing sulfate-reducing bacteria
MCP-1	monocyte chemoattractant protein-1
MIP-1b	macrophage inflammatory protein-1
OTU(s)	operational taxonomic unit(s)
PCoA	principal coordinates analysis
(q)PCR	(quantitative) polymerase chain reaction
PCR-DGGE	polymerase chain reaction-denaturing gradient gel electrophoresis
RCT	randomized controlled trial
rRNA	ribosomal RNA
SCFA(s)	short chain fatty acid(s)
TNF-a	tumor necrose factor-alpha
Tregs	regulatory T cells

## Sheet: observational
Ref [#]	Author (year)	QAS (%)	Method/ Design	Participant characteristics	Diagnostic criteria used (FGID)	GI-related outcome measures reported	Method of stool sampling	Method of analysis of faecal microbiota	Reported findings (baseline)	Main discussion points/ comments	Study sponsor
	Rhoads et al. (2009)			n=36 term infants n=19 infants with colic 9 male, 9 female aged 7.05±0.62 weeks birth: 84% vaginal n=3 twins feeding: 26% breastfed 52% cow's milk formula 1% soy milk formula 11% casein hydrolysate n=17 controls 10 male, 7 female aged 8.33±0.96 weeks birth: 82% vaginal n=3 twins feeding: 39% breastfed 47% cow's milk formula 6% soy milk formula 12% casein hydrolysate	infants with colic characterized by crying and fussing >3 hours per day for at least 3 days weekly by their general pediatrician	Stool and breath samples analysed for microbiota, calprotectin content (stool samples), and hydrogen, methane, carbon dioxide (breath samples)	Three aliquots of stool were collected, frozen at -70*, and shipped on dry ice.	DNA was extracted from stool samples and PCR amplified using of a segment of the16S rRNA gene. Denaturing gradient gel electrophoresis (DGGE) and sequence analysis were used to identify bacteria in the stool specimens	Fecal calprotectin levels were approximately 2-fold higher in infants with colic than that in control infants (413±71 vs 197±46 mg/g, p=.042). Only 5 operational taxonomic units (OTU) were found in >20% of patients; these include the Bifidobacterium longum (B longum), Escherichia coli (E coli)/ Shigella/Enterobacter, Enterobacter/Pantoea, K neumoniae, and the Streptococcus thermophilus Klebsiella…
	Loughman et al. (2020)			n=118 infants aged 7.4(±2.7) weeks	modified Wessel’s criteria: crying or fussing of 3 h or more per day for three or more days per week (parent-report)			Fecal samples were collected from infant nappies and placed immediately into the caregiver’s home freezer for storage until transferred on ice following a median of 3 days to a −80°C freezer Microbiota composition was assessed by sequencing of amplicons across the V3–V4 regions of 16S rRNA genes
	de Weerth et al. (2013)			n=12 infants with colic n=12 controls				Micribial DNA was extracted from >200 samples and hybridized to a phylogenetic microarray.		Results indicate the presence of microbial signatures in the first weeks of life in infants who later develop colic

## Sheet: interventions
Ref [#]	Author (year)	QAS (%)	Method/ Design	Participant characteristics	Diagnostic criteria used (FGID)	GI-related outcome measures reported	Method of stool sampling	Method of analysis of faecal microbiota	Reported findings (baseline)	Main discussion points/ comments	Study sponsor
	Fatheree et al. (2017)		double-blind RCT	n=20 healthy breastfed infants with colic n=13 randomised to receive probiotic 9 male, 4 female median age (Q1,Q3) 57 (39,72) days feeding: n=10 exclusively breastfed n=3 mixed feeding (BM+formula)	greater than 2 of 3 days of 3 hours’ daily of crying and fussing (nonconsecutive) at age 21-90 days, with a checked box stating that on the days with >3 h/d “this was a typical day”	microbiota analysis and fecal calprotectin Plasma levels of interleukin (IL)-1b, IL-2, IL-10, and TNF-a, tissue inhibitor of metalloproteinase-1, and osteoprotegerin; plasma tumor necrosis factor–like weak inducer of apoptosis	stool samples were subdivided and stored at –80°C until analyzed.DNA extraction, polymerase chain reaction amplification, pyrosequencing, and taxonomic identification of 16S rRNA gene sequences in stool specimens were performed as previously described15 with QIIME16
	Nocerino et al. (2019)		double-blind RCT			human beta‐defensin 2 (HBD‐2), cathelicidin (LL‐37), secretory IgA (sIgA), calprotectin and butyrate			contacted author(s) for baseline data (as no tabular data, only graphs)
