# Supplementary material for: Faecal Microbiota in Infants and Young Children with Functional Gastrointestinal Disorders: A Systematic Review
Source: Nutrients. 2022 Feb 25;14(5):974. doi: 10.3390/nu14050974 (PMC8912645; doi:10.3390/nu14050974)
Supplement: Supplementary file 1 [file nutrients-14-00974-s001.zip › Table S2 Demographics of participants studies included in this systematic review.xlsx]

## Sheet: Table S2
	INFANTILE COLIC																						FUNCTIONAL CONSTIPATION
Authors (year)	Aparicio et al. (2020)		de Weerth et al. (2013)		Korpela et al. (2020)		Partty et al. (2017)		Pham et al. (2017)	Rhoads et al. (2009)		Rhoads et al. (2018)		Savino et al. (2004)		Savino et al. (2009)		Savino et al. (2011)		Savino et al. (2017)		Savino et al. (2018)	de Moraes et al. (2016)
Reference [#]	[27]		[26]		[22]		[25]		[23]	[32]		[34]		[28]		[29]		[30]		[31]		[24]	[21]
Group	colic	controls	colic	controls	colic	controls	colic	controls	colic + controls	colic	controls	colic	controls	colic	controls	colic	controls	colic	controls	colic	controls	colic	constipation	controls
n	12	8	12	12	19	141	28	12	40	19	17	37	28	42	29	41	39	45	42	38	39	60
n (constipation // controls)																							39 //40
n developed colic									8 (20%)
Age	<4 mo	<4 mo	birth ~100 d	birth ~100 d	newborn (first stool)	newborn (first stool)	36 (10) d	34 (6) d	0~6 mo	7.05±0.62 wks	8.33±0.96 wks	46(34-60) d	72(37-81) d	3.1±0.5 wks	3.3±0.6 wks	4-16 wks	4-16 wks	4-12 wks	4-12 wks	30.5±35 d	39±32 d	47±25 d	6-<36 mo
Gender
Male	0.45	0.5	0.583	0.667	0.368	0.57	0.43	0.58	0.45	0.5	0.588	0.73	0.714	0.476	0.517	0.61	0.436	0.556	0.571429	0.5	0.72	0.433	0.62	0.525
Female	0.55	0.5	0.417	0.333	0.632	0.43	0.57	0.42	0.55	0.5	0.412	0.17	0.186	0.524	0.483	0.39	0.564	0.444	0.428571	0.5	0.28	0.567	0.38	0.475
Type of feeding
Exclusive breastfeeding	1						0.393	0.667		0.26	0.39	0.4		1	1	1	1	1	1	n/a	n/a	0.833
Formula feeding	n/a						0.143	0.167		0.74	0.61	0.431				n/a	n/a	n/a	n/a	1	1	n/a
Cow's milk										0.52	0.47
Soy milk										0.01	0.06
Casein hydrolysate										0.11	0.12
Mixed feeding	n/a						0.464	0.167				0.169				n/a	n/a	n/a	n/a	n/a	n/a	0.167
Breastfeeding duration (median)																							120 (60Q1-240Q3) d // 270 (180Q1-360Q3) d
Exclusive breastfeeding, mean (range), months
Breastfeeding duration, mean (SD or range), months			4.3 (3.8)	6.3 (4.5)	10.1 (3.5)	9.03 (3.8)																	160 (60-240) days	270 (180-360) days
Introduction of milk formula, mean (SD), months					4.36 (3.7)	3.77 (3.6)
Delivery
Spontaneous delivery																		0.6	0.548
Natural/vaginal	0.92	0.88	0.833	0.917	0.74	0.79	0.82	0.83		0.84	0.82			0.595	0.552	0.61	0.538			0.66	0.54		0.31	0.525
C-section	0.08	0.12	0.083	none	0.26	0.21			0.275					0.405	0.448	0.39	0.462	0.4	0.452	0.34	0.46		0.69	0.475
Vacuum pump			0.083	0.083
Home delivery			0.417	0.333
Hospital delivery			0.583	0.667
Premature			n/a	n/a																			0.08	0.08
Full-term			1	1			1	1	1	1	1					1	1						0.92	0.92
Birth characteristics
Family history of constipation?																							71.8% // 42.5%
Birth weight, mean (SD), grams			3686.3 (417.7)	3603.0 (383.9)	3432 (661)	3575 (471)			normal (female: 2.7–5.0 kg; male: 2.9–5.2 kg)					3304.14 (349.8)	3280.56 (321.5)	2500-4000	2500-4000	3300 (2550-3970)	3350 (2520-4010)	3141±520	3230±536	2500-4000
Birth length, mean (SD), cm
Gestational age, mean (range or SD), wks	28.25 (16.85)	30.38 (15.15)							40 (37-42)
Other
Dietary restrictions during lactation	none	none
5 min Apgar score			normal (=>7)	normal (=>7)			9 (0.7)	9 (0.4)
Family history GI disease																				0.11	0.23
Family history of apoty							0.79	1								0.439	0.487			0.74	0.28
Family history of constipation																							0.718	0.425
Center based childcare			0.667	0.417
Exposure to passive smoking																				0.68	0.49
Infections during the 1st month of life							0.179	none
Ethnicity
Caucasoid														0.905	0.862
Other														0.095	0.138
History of antibiotics
during pregnancy					0.26	0.14
perinatal period							0.5
first month of life							0.107	none
first 6 months of life
History of probiotics
during pregnancy					0.26	0.33
first month of life							0.143	none
first 6 months of life
Siblings
Zero					0.32	0.38
One					0.32	0.32
Two or more					0.37	0.3
Twins									1 set: 1 twin colicky, 1 twin not colicky	3	3
Firstborns														0.833	0.862
Others														0.167	0.138
Mother's educational level, %
Elementary/vocational					0.53	0.37
Senior high school/polytechnic					0.05	0.42
University					0.42	0.21
High school or below
Diploma or tertiary degree
Data not available
